# Supplementary material for: Genomic epidemiology of the primary methicillin-resistant Staphylococcus aureus clones causing invasive infections in Paraguayan children
Source: Microbiol Spectr. 2024 Feb 28;12(4):e03012-23. doi: 10.1128/spectrum.03012-23 (PMC10986618; doi:10.1128/spectrum.03012-23)
Supplement: Supplementary Table S1 — MRSA isolates that caused infections in Paraguayan children, N=39 (2009-2013). [file spectrum.03012-23-s0001.xlsx]

## Sheet: Hoja1
SUPPLEMENTARY TABLE 1: MRSA isolates that caused infections in Paraguayan children, N=39 (2009-2013)
Clinical and demographic features								Antibiotic Susceptibility Testing (AST)											Clonal Identification
Order number	ID sample	Date of isolation	Hospital	Biological sample	Patient disease	Patient age	Patient sex	OXA	FOX	PEN	VAN	GEN	ERY	CLY	TET	RIF	TMS	CIP	CC	MLST	Spa type	cassette SCCmec	MLVA	PFGE	lukF/S-PV
1	SIP9	30.12.09	IPS	Tissue	Sepsis	9 years	M	R	R	R	S	S	S	S	S	S	S	S	5	5	t311	IV	2	B	P
2	SGP11	31.12.09	HGP	Blood	Neumonia	14 years	F	R	R	R	S	S	R	R (inducible)	S	S	S	S	30	30	t019	IV	1	A	P
3	SGP21	29.01.10	HGP	Blood	Sepsis	10 years	M	R	R	R	S	R	S	S	S	I	S	R	5	5	t002	IV	3	B2	N
4	SGP29	17.02.10	HGP	Blood	Sepsis	1 year	M	R	R	R	S	S	R	R (inducible)	S	S	S	S	5	5	t311	IV	2	B	P
5	SGP34	25.02.10	HGP	Purulent discharge	Osteomyelitis	11 years	F	R	R	R	S	S	S	S	S	S	S	S	30	30	t019	IV	1	A	N
6	SIP29	20.01.10	IPS	Blood	Osteomyelitis	2 months	F	R	R	R	S	S	S	S	S	S	S	S	30	30	t019	IV	1	A	P
7	SIP40	23.05.10	IPS	Blood	Neumonia	4 years	F	R	R	R	S	R	S	S	I	I	S	S	5	100	t002	IV	3	ND	N
8	SCM34	07.04.10	HCL	Purulent discharge	Osteomyelitis	2 years	M	R	R	R	S	S	S	S	S	S	S	S	5	5	t311	IV	2	B	P
9	SCM47	14.06.10	HCL	Blood	sepsis	3 months	M	R	R	R	S	R	R	S	S	S	S	S	8	72	t148	IV	6	F	N
10	SHN17	21.05.10	HNI	Blood	Sepsis	18 days	M	R	R	S	S	S	R	S	S	S	S	S	5	5	t1062	IV	3	ND	N
11	SHN 18	03.05.10	HNI	Blood	sepsis	1 day	M	R	R	R	S	R	S	S	S	S	S	S	5	5	t1791	IV	2	B3	N
12	SGP63	26.11.11	HGP	Blood	Sepsis	10 years	M	R	R	R	S	S	S	S	R	S	S	S	8	8	t11770	IV	4	C1	P
13	SGP95	15.01.12	HGP	Sinovial fluid	Sepsis	15 years	M	R	R	R	S	S	S	S	S	S	S	S	30	30	t019	IV	1	A	N
14	SGP102	19.01.12	HGP	Blood	Sepsis	11 years	M	R	R	R	S	S	S	S	S	S	S	S	30	30	t019	IV	1	ND	P
15	SCM66	13.01.12	HCL	Purulent discharge	Sepsis	9 years	F	R	R	R	S	S	R	R (inducible)	S	S	S	S	30	30	t019	IV	1	A1	N
16	SCM68	23.01.12	HCL	Blood	Sepsis	9 years	F	R	R	R	S	S	S	S	S	S	S	S	30	30	t019	IV	1	A	P
17	SCM69	24.01.12	HCL	Blood	Sepsis	9 years	F	R	R	R	S	S	S	S	S	S	S	S	30	30	t019	IV	1	ND	N
18	SCM70	23.12.11	HCL	Sinovial fluid	Sepsis	2 years 5 months	F	R	R	R	S	S	S	S	S	S	S	S	30	30	t019	IV	1	ND	N
19	SCM71	20.02.12	HCL	Purulent discharge	Sepsis	12 days	F	R	R	R	S	S	S	S	S	R	S	S	5	100	t002	IV	3	B6	N
20	SCM77	04.04.12	HCL	Purulent discharge	Sepsis	9 years	F	R	R	R	S	S	S	S	S	S	S	S	5	5	t311	IV	2	B	P
21	SGP150	03.04.12	HGP	Blood	Sepsis	28 days	F	R	R	R	S	S	S	S	S	S	S	S	30	30	t019	IV	1	ND	N
22	SHN21	18.06.12	HNI	Blood	Sepsis	new born	M	R	R	R	S	S	S	S	S	S	S	S	5	5	t311	IV	2	ND	P
23	SGP167	27.05.12	HGP	Blood	Osteomyelitis	3 months	M	R	R	R	S	S	R	R (inducible)	S	S	S	S	5	5	t7078	IV	2	B4	P
24	SHN31	26.07.12	HNI	Blood	Sepsis	5 months	M	R	R	R	S	S	S	S	S	S	R	S	5	5	t311	IV	2	B	P
25	SHN50	07.08.12	HNI	Blood	Sepsis	new born	F	R	R	R	S	R	R	R	S	S	S	R	5	5	t149	I	2	B5	N
26	SHN55	01.10.12	HNI	Blood	Sepsis	12 years	F	R	R	R	S	S	S	S	S	S	S	S	30	30	t019	IV	1	A3	P
27	SGP173	21.10.12	HGP	Blood	Sepsis	5 years	F	R	R	R	S	S	S	S	S	S	S	S	30	30	t019	IV	1	A2	N
28	SHN63	09.10.12	HNI	Blood	Osteomyelitis	7 years	F	R	R	R	S	S	R	R	S	S	S	S	30	30	t019	IV	1	A	N
29	SHN80	23.11.12	HNI	Blood	Sepsis	9 days	M	R	R	R	S	S	R	R (inducible)	R	S	S	S	30	30	t021	IV	1	A4	N
30	SHN82	27.11.12	HNI	Blood	Sepsis	5 years	M	R	R	R	S	S	S	S	S	S	S	S	30	30	t019	IV	1	ND	N
31	SCM91	14.01.13	HCL	Purulent discharge	Osteomyelitis	1 year	F	R	R	R	S	S	S	S	S	S	S	S	30	30	t019	IV	1	ND	P
32	SGP210	31.12.12	HGP	Blood	Sepsis	25 days	M	R	R	R	S	S	S	I	S	R	S	S	30	30	t019	IV	1	ND	P
33	GIP4	06.08.13	IPS	Blood	Osteomyelitis	15 years	M	R	R	R	S	S	S	S	S	S	S	S	8	8	t400	IV	5	E	P
34	GIP5	08.08.13	IPS	Blood	Neumonia	11 years	M	R	R	R	S	S	S	S	S	S	S	S	5	5	t311	IV	2	B1	P
35	GIP6	08.08.13	IPS	Purulent discharge	Brain abscess	4 years	M	R	R	R	S	S	R	R	S	S	S	S	5	5	t311	IV	2	B	P
36	GIP58	10.12.13	IPS	Purulent discharge	Osteomyelitis	12 years	M	R	R	R	S	S	S	S	S	S	S	S	30	30	t019	IV	1	A	P
37	GIP64	24.12.13	IPS	Blood	Neumonia	5 years	M	R	R	R	S	S	S	S	S	S	S	S	30	30	t019	IV	1	A	P
38	GIP73	03.01.13	IPS	Purulent discharge	Osteomyelitis	12 years	M	R	R	R	S	S	S	S	S	S	S	S	30	30	t019	IV	1	A	P
39	GIP77	08.01.13	IPS	Purulent discharge	Osteomyelitis	13 years	M	R	R	R	S	S	S	S	S	S	S	S	30	30	t019	IV	1	ND	P
Abbreviations: ID: Identification, OXA: Oxacillin, FOX: Cefoxitin, PEN: Penicillin, VAN: Vancomycin, GEN: Gentamicin, ERY: Erythromycin, CLY: Clindamycin, TET: Tetracycline, RIF: Rifampin, TMS: Trimethoprim-Sulfamethoxazole, CIP: Ciprofloxacin, CC: Clonal complex, MLST: Multi-locus sequence type, MLVA: Multi-locus variable analysis, lukF/S-PV: Panton Valentine leukocidin gene, IPS: Instituto de P…
The MRSA isolate selected for NGS were marked with grey colour (n=10)
