# Supplementary material for: Genomic epidemiology of the primary methicillin-resistant Staphylococcus aureus clones causing invasive infections in Paraguayan children
Source: Microbiol Spectr. 2024 Feb 28;12(4):e03012-23. doi: 10.1128/spectrum.03012-23 (PMC10986618; doi:10.1128/spectrum.03012-23)
Supplement: Supplementary Table S2 — MRSA public genomes from five countries of the southern cone of South America during 2019 by the StaphNet-SA Consortium (DiGregorio et al., 2023). [file spectrum.03012-23-s0002.xlsx]

## Sheet: Hoja1
SUPPLEMENTARY TABLE 2: MRSA public genomes from five countries of the southern cone of South America during 2019 by the StaphNet-SA Consortium (DiGregorio et al., 2023)
Accession Number	Sample ID	Clonal complex	Country	Bioproject code
SAMEA7469989	SN01-01-10	CC30	Argentina	406
SAMEA7470011	SN01-03-03	CC8	Argentina	395
SAMEA7470202	SN01-17-02	CC5	Argentina	291
SAMEA7470423	SN02-03-06	CC8	Bolivia	173
SAMEA7470431	SN02-05-01	CC5	Bolivia	169
SAMEA7470472	SN02-06-05	CC30	Bolivia	139
SAMEA8747959	SN03-02-03	CC30	Brazil	117
SAMEA8747960	SN03-02-04	CC5	Brazil	116
SAMEA8747982	SN03-07-02	CC8	Brazil	102
SAMEA7470372	SN04-02-07	CC30	Paraguay	199
SAMEA7470375	SN04-02-08	CC8	Paraguay	198
SAMEA7470376	SN04-02-09	CC5	Paraguay	197
SAMEA8747997	SN05-01-05	CC8	Uruguay	90
SAMEA8748031	SN05-06-01	CC5	Uruguay	67
SAMEA8748037	SN05-06-09	CC30	Uruguay	61
