# Supplementary material for: Genomic epidemiology of the primary methicillin-resistant Staphylococcus aureus clones causing invasive infections in Paraguayan children
Source: Microbiol Spectr. 2024 Feb 28;12(4):e03012-23. doi: 10.1128/spectrum.03012-23 (PMC10986618; doi:10.1128/spectrum.03012-23)
Supplement: Supplementary Table S3 — Resistance genes identified in the MRSA analyzed by NGS. [file spectrum.03012-23-s0003.xlsx]

## Sheet: Resistance gene
SUPPLEMENTARY TABLE 3: Resistance genes identified in the MRSA analysed by NGS
Sample ID	Resistance gene	Phenotype	Class	Product	Identity %	Alignment length/gene length	Coverage %	Position in reference	Contig or Depth	Position in Contig	Accession Number	Source	Assem/Reads
SGP11	erm(C)	erythromycin,lincomycin,clindamycin,quinupristin,pristinamycinia,virginiamycin s	MLS (Macrolide, Lincosamide, Streptogramin b)	23S rRNA (adenine(2058)-N(6))-methyltransferase	100.0	735/735	100.0	1..735	NODE_64_length_2600_cov_1601.76	1739..2473	M13761	ResFinder 4.1	Assembly
	blaZ	Amoxicillin, Ampicillin, Penicillin, Piperacillin	beta-lactam	penicillin-hydrolyzing class A beta-lactamase	100.0	849/849	100.0	1..849	NODE_31_length_24444_cov_84.4716	17717..18565	JBTH010000	ResFinder 4.1	Assembly
	mecA	Amoxicillin, Amoxicillin+clavulanic acid, Ampicillin, Ampicillin+clavulanic acid, Cefepime, Cefixime, Cefotaxime, Cefoxitin, Ceftazidime, Ertapenem, Imipenem, Meropenem, Piperacillin, Piperacillin+tazobactam		PBP2a family beta-lactam-resistant peptidoglycan transpeptidase	100.0	2007/2007	100.0	1..2007	NODE_2_length_163889_cov_145.779	10877..12883	BX571856	ResFinder 4.1	Assembly
	cat(pC221)	Cloramphenicol	amphenicol	type A-7 chloramphenicol O-acetyltransferase	100.0	648/648	100.0	1..648	NODE_54_length_4638_cov_3129.36	526..1173	X02529	ResFinder 4.1	Assembly
	fosB-Saur	fosfomycin	Fosfomycin	FosB1/FosB3 family fosfomycin resistance bacillithiol transferase	98.8	420/420	100.0	1..420	NODE_4_length_135042_cov_124.395	20731..21150	NG_065844.1	NCBI	Assembly
	tet(38)	doxycycline,tetracycline	Tetracycline	tetracycline efflux MFS transporter	100.0	1353/1353	100.0	1..1353	NODE_1_length_355602_cov_142.825	56944..58296	NG_055983.1	NCBI	Assembly
SIP29	blaZ	Amoxicillin, Ampicillin, Penicillin, Piperacillin	beta-lactam	penicillin-hydrolyzing class A beta-lactamase	100.0	849/849	100.0	1..849	NODE_40_length_15043_cov_113.163	8544..9392	JBTH010000	ResFinder 4.1	Assembly
	mecA	Amoxicillin, Amoxicillin+clavulanic acid, Ampicillin, Ampicillin+clavulanic acid, Cefepime, Cefixime, Cefotaxime, Cefoxitin, Ceftazidime, Ertapenem, Imipenem, Meropenem, Piperacillin, Piperacillin+tazobactam		PBP2a family beta-lactam-resistant peptidoglycan transpeptidase	99.9	1962/2007	97.7	46..2007	NODE_54_length_5689_cov_71.6992	3728..5689	BX571856	ResFinder 4.1	Assembly
	cat(pC221)	Cloramphenicol	amphenicol	type A-7 chloramphenicol O-acetyltransferase	100.0	648/648	100.0	1..648	NODE_59_length_4629_cov_3148.59	2878..3525	X02529	ResFinder 4.1	Assembly
	fosB-Saur	fosfomycin	Fosfomycin	FosB1/FosB3 family fosfomycin resistance bacillithiol transferase	98.8	420/420	100.0	1..420	NODE_26_length_40259_cov_133.182	20731..21150	NG_065844.1	NCBI	Assembly
	tet(38)	doxycycline,tetracycline	Tetracycline	tetracycline efflux MFS transporter	100.0	1353/1353	100.0	1..1353	NODE_20_length_49547_cov_186.295	22077..23429	NG_055983.1	NCBI	Assembly
SGP29	blaZ	Amoxicillin, Ampicillin, Penicillin, Piperacillin	beta-lactam	penicillin-hydrolyzing class A beta-lactamase	100.0	849/849	100.0	1..849	NODE_12_length_19806_cov_144.445	9657..10505	JBTH010000	ResFinder 4.1	Assembly
	mecA	Amoxicillin, Amoxicillin+clavulanic acid, Ampicillin, Ampicillin+clavulanic acid, Cefepime, Cefixime, Cefotaxime, Cefoxitin, Ceftazidime, Ertapenem, Imipenem, Meropenem, Piperacillin, Piperacillin+tazobactam		PBP2a family beta-lactam-resistant peptidoglycan transpeptidase	100.0	2007/2007	100.0	1..2007	NODE_8_length_87195_cov_111.227	15352..17358	BX571856	ResFinder 4.1	Assembly
	cat(pC221)	Cloramphenicol	amphenicol	type A-7 chloramphenicol O-acetyltransferase	98.9	648/648	100.0	1..648	NODE_19_length_4165_cov_1242.27	1354..2001	X02529	ResFinder 4.1	Assembly
	erm(C)	erythromycin,lincomycin,clindamycin,quinupristin,pristinamycinia,virginiamycin s	MLS (Macrolide, Lincosamide, Streptogramin b)	23S rRNA (adenine(2058)-N(6))-methyltransferase	99.9	735/735	100.0	1..735	NODE_35_length_2600_cov_1963.32	514..1248	M13761	ResFinder 4.1	Assembly
	fosB-Saur	fosfomycin	Fosfomycin	FosB1/FosB3 family fosfomycin resistance bacillithiol transferase	99.8	420/420	100.0	1..420	NODE_4_length_326574_cov_102.932	172143..172562	NG_065844.1	NCBI	Assembly
	tet(38)	doxycycline,tetracycline	Tetracycline	tetracycline efflux MFS transporter	100.0	1353/1353	100.0	1..1353	NODE_3_length_364690_cov_144.13	351737..353089	NG_048133.1	NCBI	Assembly
SGP63	blaZ	Amoxicillin, Ampicillin, Penicillin, Piperacillin	beta-lactam	penicillin-hydrolyzing class A beta-lactamase	100.0	846/846	100.0	1..846	NODE_373_length_13847_cov_64.1468	3506..4351	CP000732	ResFinder 4.1	Assembly
	mecA	Amoxicillin, Amoxicillin+clavulanic acid, Ampicillin, Ampicillin+clavulanic acid, Cefepime, Cefixime, Cefotaxime, Cefoxitin, Ceftazidime, Ertapenem, Imipenem, Meropenem, Piperacillin, Piperacillin+tazobactam		PBP2a family beta-lactam-resistant peptidoglycan transpeptidase	100.0	2007/2007	100.0	1..2007	NODE_1300_length_4855_cov_44.4499	48..2054	BX571856	ResFinder 4.1	Assembly
	cat(pC221)	Cloramphenicol	amphenicol	type A-7 chloramphenicol O-acetyltransferase	100.0	393/648	60.6	76..468	NODE_1155_length_5648_cov_5.05198	1..393	X02529	ResFinder 4.1	Assembly
	fosB-Saur	fosfomycin	Fosfomycin	FosB1/FosB3 family fosfomycin resistance bacillithiol transferase	100.0	420	100.0	1420	NODE_26_length_47308_cov_92.3772	17433..17852	NG_065844.1	NCBI	Assembly
	rphC	rifamycin	rifamycin	rifamycin-inactivating phosphotransferase RphC	83.9	2533/2607	97.2	68..2606	NODE_1893_length_2661_cov_3.21468	1..2542	NG_063825.1	NCBI	Assembly
	tet(38)	doxycycline,tetracycline	Tetracycline	tetracycline efflux MFS transporter	99.9	1380/1380	100.0	1..1380	NODE_1360_length_4566_cov_275.698	1844..3223	U38656	ResFinder 4.1	Assembly
SGP102	cat(pC221)	Cloramphenicol	amphenicol	type A-7 chloramphenicol O-acetyltransferase	100.0	648/648	100.0	1..648	NODE_1150_length_4682_cov_799.926	3429..4076	X02529	ResFinder 4.1	Assembly
	blaZ	Amoxicillin, Ampicillin, Penicillin, Piperacillin	beta-lactam	penicillin-hydrolyzing class A beta-lactamase	100.0	849/849	100.0	1..849	NODE_167_length_22833_cov_96.5462	9412..10260	JBTH010000	ResFinder 4.1	Assembly
	mecA	Amoxicillin, Amoxicillin+clavulanic acid, Ampicillin, Ampicillin+clavulanic acid, Cefepime, Cefixime, Cefotaxime, Cefoxitin, Ceftazidime, Ertapenem, Imipenem, Meropenem, Piperacillin, Piperacillin+tazobactam		PBP2a family beta-lactam-resistant peptidoglycan transpeptidase	100.0	2007/2007	100.0	1..2007	NODE_4_length_299678_cov_94.4018	15126..17132	BX571856	ResFinder 4.1	Assembly
	tet(38)	doxycycline,tetracycline	Tetracycline	tetracycline efflux MFS transporter	100.0	1353/1353	100.0	1..1353	NODE_2_length_359222_cov_92.9281	297363..298715	NG_055983.1	NCBI	Assembly
	fosB-Saur	fosfomycin	Fosfomycin	FosB1/FosB3 family fosfomycin resistance bacillithiol transferase	98.8	420/420	100.0	1..420	NODE_3_length_322892_cov_84.8485	151253..151672	NG_065844.1	NCBI	Assembly
	rphC	rifamycin	rifamycin	rifamycin-inactivating phosphotransferase RphC	84.0	2606/2607	99.7	1..2606	NODE_82_length_36785_cov_5.36751	9788..12396	NG_063825.1	NCBI	Assembly
SCM71	aac(6')-aph(2'')	gentamicin,tobramycin,netilmicin,kanamycin,amikacin,dibekacin,isepamicin,fortimicin,streptomycin	Aminoglycoside	aminoglycoside O-phosphotransferase APH(2'')-Ih	100.0	1207/1440	83.8	234..1440	NODE_2597_length_1413_cov_5.07309	207..1413	M13771	ResFinder 4.1	Assembly
	blaZ	Amoxicillin, Ampicillin, Penicillin, Piperacillin	beta-lactam	penicillin-hydrolyzing class A beta-lactamase	100.0	692/846	81.7	155..846	NODE_152_length_20542_cov_55.9093	1..692	CP000732	ResFinder 4.1	Assembly
	mecA	Amoxicillin, Amoxicillin+clavulanic acid, Ampicillin, Ampicillin+clavulanic acid, Cefepime, Cefixime, Cefotaxime, Cefoxitin, Ceftazidime, Ertapenem, Imipenem, Meropenem, Piperacillin, Piperacillin+tazobactam		PBP2a family beta-lactam-resistant peptidoglycan transpeptidase	100.0	2007/2007	100.0	1..2007	NODE_55_length_81176_cov_42.8137	78117..80123	NC_00295	ResFinder 4.1	Assembly
	fosB-Saur	fosfomycin	Fosfomycin	FosB1/FosB3 family fosfomycin resistance bacillithiol transferase	99.8	420/420	100.0	1..420	NODE_13_length_204252_cov_34.0506	32404..32823	NG_065844.1	NCBI	Assembly
	rphC	rifamycin	rifamycin	rifamycin-inactivating phosphotransferase RphC	84.1	2606/2607	99.7	1..2606	NODE_81_length_51810_cov_10.1462	9788..12396	NG_063825.1	NCBI	Assembly
	tet(38)	tetracycline	Tetracycline	tetracycline efflux MFS transporter	100.0	1353/1353	100.0	1..1353	NODE_9_length_238173_cov_46.5299	190844..192196	NG_048133.1	NCBI	Assembly
SCM77	blaZ	Amoxicillin, Ampicillin, Penicillin, Piperacillin	beta-lactam	penicillin-hydrolyzing class A beta-lactamase	100.0	849/849	100.0	1..849	NODE_22_length_15260_cov_114.781	11878..12726	JBTH010000	ResFinder 4.1	Assembly
	mecA	Amoxicillin, Amoxicillin+clavulanic acid, Ampicillin, Ampicillin+clavulanic acid, Cefepime, Cefixime, Cefotaxime, Cefoxitin, Ceftazidime, Ertapenem, Imipenem, Meropenem, Piperacillin, Piperacillin+tazobactam		PBP2a family beta-lactam-resistant peptidoglycan transpeptidase	100.0	2007/2007	100.0	1..2007	NODE_18_length_28981_cov_121.452	11489..13495	BX571856	ResFinder 4.1	Assembly
	fosB-Saur	fosfomycin	Fosfomycin	FosB1/FosB3 family fosfomycin resistance bacillithiol transferase	99.8	420/420	100.0	1..420	NODE_2_length_327598_cov_118.997	155010..155429	NG_065844.1	NCBI	Assembly
	tet(38)	tetracycline	Tetracycline	tetracycline efflux MFS transporter	100.0	1353/1353	100.0	100.0	NODE_3_length_309771_cov_141.458	11602..12954	NG_048133.1	NCBI	Assembly
SHN80	blaZ	Amoxicillin, Ampicillin, Penicillin, Piperacillin	beta-lactam	penicillin-hydrolyzing class A beta-lactamase	100.0	849/849	100.0	1..849	NODE_206_length_1135_cov_7.92956	185..1033	JBTH010000	ResFinder 4.1	Assembly
	mecA	Amoxicillin, Amoxicillin+clavulanic acid, Ampicillin, Ampicillin+clavulanic acid, Cefepime, Cefixime, Cefotaxime, Cefoxitin, Ceftazidime, Ertapenem, Imipenem, Meropenem, Piperacillin, Piperacillin+tazobactam		PBP2a family beta-lactam-resistant peptidoglycan transpeptidase	100.0	2007/2007	100.0	1..2007	NODE_4_length_138194_cov_115.987	19623..21629	BX571856	ResFinder 4.1	Assembly
	erm(A)	erythromycin,lincomycin,clindamycin,quinupristin,pristinamycinia,virginiamycin s	MLS (Macrolide, Lincosamide, Streptogramin b)	23S rRNA (adenine(2058)-N(6))-methyltransferase Erm(A)	100.0	732/732	100.0	1..732	NODE_48_length_6681_cov_183.906	4551..5282	X03216	ResFinder 4.1	Assembly
	fosB-Saur	fosfomycin	Fosfomycin	FosB1/FosB3 family fosfomycin resistance bacillithiol transferase	98.8	420/420	100.0	1..420	NODE_11_length_96490_cov_86.6664	54963..55382	NG_065844.1	NCBI	Assembly
	tet(38)	tetracycline	Tetracycline	tetracycline efflux MFS transporter	100.0	1353/1353	100.0	1..1353	NODE_13_length_80471_cov_124.663	22183..23535	NG_055983.1	NCBI	Assembly
	ant(9)-Ia	spectinomycin	Aminocyclitol	aminoglycoside nucleotidyltransferase ANT(9)-Ia	100.0	783/783	100.0	1..783	NODE_48_length_6681_cov_183.906	3643..4425	X02588	ResFinder 4.1	Assembly
GIP4	blaZ	Amoxicillin, Ampicillin, Penicillin, Piperacillin	beta-lactam	penicillin-hydrolyzing class A beta-lactamase	100.0	846/846	100.0	1..846	NODE_139_length_23862_cov_101.369	8611..9456	CP000732	ResFinder 4.1	Assembly
	mecA	Amoxicillin, Amoxicillin+clavulanic acid, Ampicillin, Ampicillin+clavulanic acid, Cefepime, Cefixime, Cefotaxime, Cefoxitin, Ceftazidime, Ertapenem, Imipenem, Meropenem, Piperacillin, Piperacillin+tazobactam		PBP2a family beta-lactam-resistant peptidoglycan transpeptidase	100.0	2007/2007	100.0	1..2007	NODE_1_length_297506_cov_119.917	11251..13257	BX571856	ResFinder 4.1	Assembly
	cat(pC221)	Cloramphenicol	amphenicol	type A-7 chloramphenicol O-acetyltransferase	100.0	648/648	100.0	1..648	NODE_305_length_4637_cov_1051.3	526..1173	X02529	ResFinder 4.1	Assembly
	fosB-Saur	fosfomycin	Fosfomycin	FosB1/FosB3 family fosfomycin resistance bacillithiol transferase	100.0	420/420	100.0	1..420	NODE_4_length_193401_cov_95.2894	19071..19490	NG_065844.1	NCBI	Assembly
	tet(38)	tetracycline	Tetracycline	tetracycline efflux MFS transporter	99.8	1353/1353	100.0	1-1353	NODE_3_length_225307_cov_125.614	54324..55676	AY825285	Argannot	Assembly
	rphC	rifamycin	rifamycin	rifamycin-inactivating phosphotransferase RphC	84.0	2606/2607	99.7	1..2606	NODE_174_length_17306_cov_7.9121	1..2606	NG_063825.1	NCBI	Assembly
GIP64	blaZ	Amoxicillin, Ampicillin, Penicillin, Piperacillin	beta-lactam	penicillin-hydrolyzing class A beta-lactamase	100.0	849/849	100.0	1..849	NODE_26_length_21383_cov_122.415	12650..13498	JBTH010000	ResFinder 4.1	Assembly
	mecA	Amoxicillin, Amoxicillin+clavulanic acid, Ampicillin, Ampicillin+clavulanic acid, Cefepime, Cefixime, Cefotaxime, Cefoxitin, Ceftazidime, Ertapenem, Imipenem, Meropenem, Piperacillin, Piperacillin+tazobactam		PBP2a family beta-lactam-resistant peptidoglycan transpeptidase	99.9	2007/2007	100.0	1..2007	NODE_4_length_272516_cov_90.3818	18274..20280	BX571856	ResFinder 4.1	Assembly
	tet(38)	tetracycline	Tetracycline	tetracycline efflux MFS transporter	100.0	1353/1353	100.0	1..1353	NODE_13_length_62088_cov_85.4903	229..1581	NG_055983.1	NCBI	Assembly
	fosB-Saur	fosfomycin	Fosfomycin	FosB1/FosB3 family fosfomycin resistance bacillithiol transferase	98.8	420/420	100.0	1..420	NODE_11_length_96490_cov_86.6664	149713..150132	NG_065844.1	NCBI	Assembly
Abbreviations: ID: Identification
