# Supplementary material for: Genomic epidemiology of the primary methicillin-resistant Staphylococcus aureus clones causing invasive infections in Paraguayan children
Source: Microbiol Spectr. 2024 Feb 28;12(4):e03012-23. doi: 10.1128/spectrum.03012-23 (PMC10986618; doi:10.1128/spectrum.03012-23)
Supplement: Supplementary Table S4 — Point mutations associated with resistance genes found in the MRSA isolates analyzed. [file spectrum.03012-23-s0004.xlsx]

## Sheet: Hoja1
SUPPLEMENTARY TABLE 4: Point mutations associated with resistance genes found in the MRSA isolates analysed
Sample ID	Mutation	Nucleotide change	Amino acid change
SGP11	pbp4:p.T409A	aca -> gca	t -> a
	gyrA:p.D402E	gat -> gaa	d -> e
	gyrA:p.TS825_None2473del	acttca -> ------	ts -> del
	dfrB:p.I97T	ata -> aca	i -> t
	gyrA:p.D816E	gat -> gaa	d -> e
	pbp4-promoter:g.-54A>G	a -> g	-
	pbp4-promoter:g.-238C>T	c -> t	-
	grlA:p.P144S	cca -> tca	p -> s
	ileS:p.D276Y	gat -> tat	d -> y
	gyrA:p.T818_None2452del	acg -> ---	t -> del
	gyrA:p.E815D	gaa -> gac	e -> d
	pbp4-promoter:g.-77C>T	c -> t	-
	pbp4:p.L234H	cta -> cat	l -> h
	grlA:p.V656I	gtc -> atc	v -> i
	pbp4:p.T25A	act -> gct	t -> a
	pbp4-promoter:p.T25A	act -> gct	t -> a
	pbp4-promoter:g.-129T>A	t -> a	-
	grlA:p.F521Y	ttt -> tat	f -> y
	gyrA:p.V598I	gtc -> atc	v -> i
	dfrB:p.V72E	gtg -> gag	v -> e
	rpoB:p.Y737F	tat -> ttt	y -> f
	pbp2:p.A606D	gca -> gac	a -> d
	pbp4-promoter:g.-113T>A	t -> a	-
	rpoB:p.V731A	gtt -> gct	v -> a
	grlA:p.V694M	gtg -> atg	v -> m
	pbp2:p.E315A	gaa -> gca	e -> a
	pbp4-promoter:g.-120A>G	a -> g	-
	pbp4-promoter:g.-160A>G	a -> g	-
	23S;;23S;;fhpv;;23S;;wbkx;;23S;;hlhw;;23S;;esxu:g.1577G>A	g -> a	-
	grlB:p.D530G	gat -> ggt	d -> g
	gyrA:p.E859V	gaa -> gta	e -> v
	pbp2:p.R717*	aga -> tga	r -> *
	pbp4-promoter:g.-121G>A	g -> a	-
	pbp4-promoter:g.-220A>T	a -> t	-
	pbp4-promoter:g.-159C>T	c -> t	-
	pbp4-promoter:g.-211G>A	g -> a	-
	pbp2:p.A576S	gct -> tct	a -> s
	pbp4-promoter:g.-125T>C	t -> c	-
SIP29	pbp4-promoter:g.-54A>G	a -> g	-
	pbp2:p.E315A	gaa -> gca	e -> a
	rpoB:p.Y737F	tat -> ttt	y -> f
	rpoB:p.V731A	gtt -> gct	v -> a
	pbp2:p.A576S	gct -> tct	a -> s
	pbp4-promoter:g.-220A>T	a -> t	-
	pbp4-promoter:g.-120A>G	a -> g	-
	gyrA:p.TS825_None2473del	acttca -> ------	ts -> del
	grlA:p.V656I	gtc -> atc	v -> i
	pbp4-promoter:g.-125T>C	t -> c	-
	gyrA:p.D816E	gat -> gaa	d -> e
	pbp4:p.L234H	cta -> cat	l -> h
	pbp2:p.A606D	gca -> gac	a -> d
	grlB:p.D530G	gat -> ggt	d -> g
	pbp4:p.T25A	act -> gct	t -> a
	dfrB:p.V72E	gtg -> gag	v -> e
	grlA:p.V694M	gtg -> atg	v -> m
	pbp4-promoter:p.T25A	act -> gct	t -> a
	pbp4-promoter:g.-129T>A	t -> a	-
	gyrA:p.T818_None2452del	acg -> ---	t -> del
	pbp4:p.T409A	aca -> gca	t -> a
	pbp4-promoter:g.-160A>G	a -> g	-
	grlA:p.F521Y	ttt -> tat	f -> y
	pbp4-promoter:g.-159C>T	c -> t	-
	dfrB:p.I97T	ata -> aca	i -> t
	gyrA:p.E815D	gaa -> gac	e -> d
	pbp4-promoter:g.-77C>T	c -> t	-
	pbp4-promoter:g.-238C>T	c -> t	-
	pbp4-promoter:g.-211G>A	g -> a	-
	gyrA:p.E859V	gaa -> gta	e -> v
	grlA:p.P144S	cca -> tca	p -> s
	pbp2:p.R717*	aga -> tga	r -> *
	23S;;23S;;hadg;;23S;;dkuh:g.1550G>A	g -> a	-
	ileS:p.D276Y	gat -> tat	d -> y
	pbp4-promoter:g.-113T>A	t -> a	-
	gyrA:p.D402E	gat -> gaa	d -> e
	pbp4-promoter:g.-121G>A	g -> a	-
	gyrA:p.V598I	gtc -> atc	v -> i
SGP29	pbp4:p.T189S	aca -> tca	t -> s
	pbp4:p.L234H	cta -> cat	l -> h
	pbp2:p.E315A	gaa -> gca	e -> a
	ileS:p.N213D	aac -> gac	n -> d
	dfrB:p.V72E	gtg -> gag	v -> e
	grlB:p.D530G	gat -> ggt	d -> g
	pbp2:p.A285P	gct -> cct	a -> p
	pbp2:p.A606D	gca -> gac	a -> d
	gyrA:p.A457T	gca -> aca	a -> t
	pbp4:p.T409A	aca -> gca	t -> a
	grlB:p.N139S	aat -> agt	n -> s
	pbp2:p.A576S	gct -> tct	a -> s
	grlA:p.Y410F	tac -> ttc	y -> f
	grlA:p.V694M	gtg -> atg	v -> m
	dfrB:p.I97T	ata -> aca	i -> t
SGP63	grlB:p.D530G	gat -> ggt	d -> g
	pbp2:p.E315A	gaa -> gca	e -> a
	pbp2:p.A576S	gct -> tct	a -> s
	pbp2:p.A285P	gct -> cct	a -> p
	pbp2:p.A606D	gca -> gac	a -> d
	ileS:p.V354I	gta -> ata	v -> i
	gyrA:p.D495N	gac -> aac	d -> n
	dfrB:p.I97T	ata -> aca	i -> t
	grlA:p.V694M	gtg -> atg	v -> m
	pbp4:p.L234H	cta -> cat	l -> h
	ileS:p.N213D	aac -> gac	n -> d
	dfrB:p.V72E	gtg -> gag	v -> e
SGP102	pbp4-promoter:p.T25A	act -> gct	t -> a
	pbp4-promoter:g.-121G>A	g -> a	-
	gyrA:p.T818_None2452del	acg -> ---	t -> del
	pbp2:p.R717*	aga -> tga	r -> *
	pbp2:p.A606D	gca -> gac	a -> d
	gyrA:p.E815D	gaa -> gac	e -> d
	pbp4-promoter:g.-159C>T	c -> t	-
	pbp2:p.E315A	gaa -> gca	e -> a
	pbp4:p.T409A	aca -> gca	t -> a
	gyrA:p.D402E	gat -> gaa	d -> e
	grlA:p.F521Y	ttt -> tat	f -> y
	gyrA:p.D816E	gat -> gaa	d -> e
	pbp4-promoter:g.-220A>T	a -> t	-
	pbp4-promoter:g.-125T>C	t -> c	-
	pbp2:p.A576S	gct -> tct	a -> s
	ileS:p.D276Y	gat -> tat	d -> y
	pbp4-promoter:g.-238C>T	c -> t	-
	pbp4-promoter:g.-160A>G	a -> g	-
	pbp4-promoter:g.-129T>A	t -> a	-
	grlB:p.D530G	gat -> ggt	d -> g
	dfrB:p.V72E	gtg -> gag	v -> e
	pbp4-promoter:g.-77C>T	c -> t	-
	pbp4:p.L234H	cta -> cat	l -> h
	gyrA:p.E859V	gaa -> gta	e -> v
	pbp4:p.T25A	act -> gct	t -> a
	grlA:p.P144S	cca -> tca	p -> s
	pbp4-promoter:g.-113T>A	t -> a	-
	gyrA:p.TS825_None2473del	acttca -> ------	ts -> del
	pbp4-promoter:g.-54A>G	a -> g	-
	rpoB:p.V731A	gtt -> gct	v -> a
	grlA:p.V694M	gtg -> atg	v -> m
	rpoB:p.Y737F	tat -> ttt	y -> f
	pbp4-promoter:g.-211G>A	g -> a	-
	dfrB:p.I97T	ata -> aca	i -> t
	gyrA:p.V598I	gtc -> atc	v -> i
	pbp4-promoter:g.-120A>G	a -> g	-
	grlA:p.V656I	gtc -> atc	v -> i
SCM71	grlA:p.V694M	gtg -> atg	v -> m
	pbp4:p.T409A	aca -> gca	t -> a
	pbp2:p.A576S	gct -> tct	a -> s
	pbp2:p.A285P	gct -> cct	a -> p
	ileS:p.N213D	aac -> gac	n -> d
	grlB:p.N139S	aat -> agt	n -> s
	dfrB:p.V72E	gtg -> gag	v -> e
	pbp4:p.T189S	aca -> tca	t -> s
	23S;;23S;;mmsg;;23S;;xhki;;23S;;sicq;;23S;;fsps;;23S;;ichb;;23S;;endx;;23S;;jokj;;23S;;tiun:g.2389G>A	g -> a	-
	gyrA:p.A457T	gca -> aca	a -> t
	pbp2:p.A606D	gca -> gac	a -> d
	pbp4:p.L234H	cta -> cat	l -> h
	dfrB:p.I97T	ata -> aca	i -> t
	grlA:p.Y410F	tac -> ttc	y -> f
	pbp2:p.E315A	gaa -> gca	e -> a
	grlB:p.D530G	gat -> ggt	d -> g
	pbp2:p.T284I	act -> att	t -> i
SCM77	pbp2:p.A285P	gct -> cct	a -> p
	pbp2:p.E315A	gaa -> gca	e -> a
	pbp4:p.L234H	cta -> cat	l -> h
	gyrA:p.A457T	gca -> aca	a -> t
	grlA:p.V694M	gtg -> atg	v -> m
	dfrB:p.V72E	gtg -> gag	v -> e
	pbp2:p.A576S	gct -> tct	a -> s
	23S;;23S;;thnz;;23S;;izto;;23S;;zjew;;23S;;vprz;;23S;;hjth;;23S;;gsqm;;23S;;wmue;;23S;;uwvp;;23S;;liyp;;23S;;fods;;23S;;dltn:g.1768T>C	t -> c	-
	pbp2:p.A606D	gca -> gac	a -> d
	grlB:p.N139S	aat -> agt	n -> s
	grlA:p.Y410F	tac -> ttc	y -> f
	ileS:p.N213D	aac -> gac	n -> d
	pbp4:p.T409A	aca -> gca	t -> a
	23S;;23S;;thnz;;23S;;izto;;23S;;zjew;;23S;;vprz;;23S;;hjth;;23S;;gsqm;;23S;;wmue;;23S;;uwvp;;23S;;liyp;;23S;;fods;;23S;;dltn:g.1833C>T	c -> t	-
	grlB:p.D530G	gat -> ggt	d -> g
	ileS:p.P670L	cct -> ctt	p -> l
	pbp4:p.T189S	aca -> tca	t -> s
	dfrB:p.I97T	ata -> aca	i -> t
SHN80	pbp2:p.A606D	gca -> gac	a -> d
	grlA:p.V656I	gtc -> atc	v -> i
	pbp2:p.R717*	aga -> tga	r -> *
	gyrA:p.V598I	gtc -> atc	v -> i
	pbp4-promoter:g.-220A>T	a -> t	-
	pbp4-promoter:g.-113T>A	t -> a	-
	gyrA:p.TS825_None2473del	acttca -> ------	ts -> del
	pbp2:p.A576S	gct -> tct	a -> s
	gyrA:p.E859V	gaa -> gta	e -> v
	pbp4-promoter:p.T25A	act -> gct	t -> a
	dfrB:p.I97T	ata -> aca	i -> t
	pbp4-promoter:g.-160A>G	a -> g	-
	grlB:p.D530G	gat -> ggt	d -> g
	pbp4-promoter:g.-129T>A	t -> a	-
	pbp4-promoter:g.-120A>G	a -> g	-
	pbp4:p.T409A	aca -> gca	t -> a
	pbp4-promoter:g.-238C>T	c -> t	-
	rpoB:p.Y737F	tat -> ttt	y -> f
	grlA:p.F521Y	ttt -> tat	f -> y
	pbp4:p.T25A	act -> gct	t -> a
	dfrB:p.V72E	gtg -> gag	v -> e
	pbp4-promoter:g.-171C>T	c -> t	-
	gyrA:p.D402E	gat -> gaa	d -> e
	gyrA:p.E815D	gaa -> gac	e -> d
	pbp4-promoter:g.-211G>A	g -> a	-
	pbp2:p.E315A	gaa -> gca	e -> a
	pbp4-promoter:g.-125T>C	t -> c	-
	grlA:p.V694M	gtg -> atg	v -> m
	pbp4-promoter:g.-121G>A	g -> a	-
	23S;;23S;;mwkf;;23S;;rzyt;;23S;;alwn:g.1577G>A	g -> a	-
	pbp4-promoter:g.-159C>T	c -> t	-
	rpoB:p.V1181F	gtt -> ttt	v -> f
	pbp4:p.L234H	cta -> cat	l -> h
	gyrA:p.D816E	gat -> gaa	d -> e
	pbp4-promoter:g.-54A>G	a -> g	-
	gyrA:p.T818_None2452del	acg -> ---	t -> del
	grlA:p.P144S	cca -> tca	p -> s
GIP4	pbp2:p.A606D	gca -> gac	a -> d
	pbp2:p.A285P	gct -> cct	a -> p
	gyrA:p.D495N	gac -> aac	d -> n
	dfrB:p.I97T	ata -> aca	i -> t
	pbp4:p.L234H	cta -> cat	l -> h
	dfrB:p.V72E	gtg -> gag	v -> e
	ileS:p.N213D	aac -> gac	n -> d
	grlA:p.V694M	gtg -> atg	v -> m
	pbp2:p.E315A	gaa -> gca	e -> a
	grlB:p.D530G	gat -> ggt	d -> g
	pbp2:p.A576S	gct -> tct	a -> s
GIP64	gyrA:p.V598I	gtc -> atc	v -> i
	gyrA:p.E859V	gaa -> gta	e -> v
	grlA:p.F521Y	ttt -> tat	f -> y
	pbp2:p.E315A	gaa -> gca	e -> a
	pbp4-promoter:g.-159C>T	c -> t	-
	pbp4-promoter:g.-54A>G	a -> g	-
	rpoB:p.V731A	gtt -> gct	v -> a
	grlA:p.V694M	gtg -> atg	v -> m
	pbp4:p.L234H	cta -> cat	l -> h
	grlB:p.D530G	gat -> ggt	d -> g
	pbp4-promoter:g.-211G>A	g -> a	-
	pbp4-promoter:g.-220A>T	a -> t	-
	pbp4-promoter:g.-125T>C	t -> c	-
	pbp4-promoter:g.-121G>A	g -> a	-
	gyrA:p.D816E	gat -> gaa	d -> e
	23S;;23S;;yqqs;;23S;;dddu;;23S;;bixh;;23S;;ouki;;23S;;fboc;;23S;;ette;;23S;;zbmt;;23S;;zybe;;23S;;dtcn;;23S;;tezd;;23S;;ecdm:g.2064G>A	g -> a	-
	pbp4-promoter:g.-129T>A	t -> a	-
	dfrB:p.V72E	gtg -> gag	v -> e
	gyrA:p.T818_None2452del	acg -> ---	t -> del
	pbp4-promoter:g.-77C>T	c -> t	-
	pbp4-promoter:g.-120A>G	a -> g	-
	gyrA:p.E815D	gaa -> gac	e -> d
	pbp4:p.T25A	act -> gct	t -> a
	ileS:p.D276Y	gat -> tat	d -> y
	pbp4-promoter:g.-238C>T	c -> t	-
	grlA:p.P144S	cca -> tca	p -> s
	pbp2:p.A606D	gca -> gac	a -> d
	pbp4-promoter:g.-113T>A	t -> a	-
	grlA:p.V656I	gtc -> atc	v -> i
	23S;;23S;;yqqs;;23S;;dddu;;23S;;bixh;;23S;;ouki;;23S;;fboc;;23S;;ette;;23S;;zbmt;;23S;;zybe;;23S;;dtcn;;23S;;tezd;;23S;;ecdm:g.1011T>C	t -> c	-
	rpoB:p.Y737F	tat -> ttt	y -> f
	pbp4-promoter:g.-160A>G	a -> g	-
	gyrA:p.D402E	gat -> gaa	d -> e
	pbp2:p.R717*	aga -> tga	r -> *
	pbp4:p.T409A	aca -> gca	t -> a
	gyrA:p.TS825_None2473del	acttca -> ------	ts -> del
	pbp4-promoter:p.T25A	act -> gct	t -> a
	dfrB:p.I97T	ata -> aca	i -> t
	pbp2:p.A576S	gct -> tct	a -> s
Abbreviations: ID: Identification
